# Supplementary material for: Incidence of endophthalmitis after 23-gauge pars plana vitrectomy
Source: BMC Ophthalmol. 2018 Jan 23;18:16. doi: 10.1186/s12886-018-0678-5 (PMC5781332; doi:10.1186/s12886-018-0678-5)
Supplement: Additional file 1: — Dataset. (XLSX 11 kb) [file 12886_2018_678_MOESM1_ESM.xlsx]

## Sheet: Sheet1
Case	Age	Gender	Eye	Primary ocular disease	DM	Primary surgery	VA after primary surgery	IOP after primary surgery	Time of onset	Symptom	Sign	VA before secondary surgery	IOP before secondary surgery	Cultrue result	Secondary surgery	Follow-up time	VA at last visit	IOP at last visit
1	71	1	1	VH	1	Phaco+IOL+PPV+ILM peeling+C2F6	HM	12	1	VA reduction, eye pain	hypopyon, fibrous exduation in anterior chamber	LP	15	enterococcus faecalis	vitreous tap+vitreal anti-infective drug injection+silicone oil	3.4	LP	8
2	70	1	1	ERM	0	Phaco+IOL+PPV+ERM peeling+air	0.3	8	2	VA reduction, eye pain	conjunctival congestion, corneal edema, fibrous exduation in anterior chamber	LP	19	negative	vitreous tap+vitreal anti-infective drug injection+PRP+silicone oil	17	0.05	13
3	38	1	1	VH	1	PPV+ILM peeling+PRP+TA	0.4	15	5	VA reduction	fibrous exduation in anterior chamber, vitritis	HM	14	staphylococcus epidermidis	lensectomy+vitreous tap+vitreal anti-infective drug injection	10.5	0.5	10
